# Supplementary material for: Combination therapy with toripalimab and lenvatinib in metastatic type 2 papillary renal cell carcinoma: a Case Report
Source: Front Immunol. 2025 Nov 6;16:1591489. doi: 10.3389/fimmu.2025.1591489 (PMC12631386; doi:10.3389/fimmu.2025.1591489)
Supplement: Supplementary file 1 [file DataSheet1.zip]

Archive with 4 entries (3 files):
- Treatment timeline/Figure3.tif
- Treatment timeline/未标题-1.ai
- Treatment timeline/治疗时间轴.ppt
- Treatment timeline/
