# Supplementary material for: Combination therapy with toripalimab and lenvatinib in metastatic type 2 papillary renal cell carcinoma: a Case Report
Source: Front Immunol. 2025 Nov 6;16:1591489. doi: 10.3389/fimmu.2025.1591489 (PMC12631386; doi:10.3389/fimmu.2025.1591489)
Supplement: Supplementary file 7 [file Table1.xls]

## Sheet: Sheet1
	2024-01-08	2024-03-13	2024-05-09	2024-06-24	2024-09-18	2024-12-26
右肺上叶肿块（cm）	9	8	6.8	4.5	2.8	2.8
右肾结节（cm）	1.9	1.9	1.9	1.9	1.2	1
纵隔6区淋巴结（cm）	4	2.8	2.4	2.2	1.4	1.1
肿瘤缩小率（%）	基线	14.77	25.5	42.28	63.76	67.11
疗效评价（RECIST 1.1）		SD	SD	PR	PR	PR
